# Supplementary material for: Bio-process performance, evaluation of enzyme and non-enzyme mediated composting of vegetable market complex waste
Source: Sci Rep. 2020 Nov 13;10:19801. doi: 10.1038/s41598-020-75766-3 (PMC7666227; doi:10.1038/s41598-020-75766-3)
Supplement: Supplementary file 1 — Supplementary Information. [file 41598_2020_75766_MOESM1_ESM.csv]

Effect of temperature on composting
Days	Top	Mid	Bottom	Ambient
0	27.1	28	28.9	32
1	34	45.3	46.4	34
2	39.6	51	53.4	30
3	43.3	59	59.7	31
4	38.2	51.8	54	33
5	37.2	46.8	48	32
6	32.9	43.3	43.8	31
7	34.8	39.4	39.8	33
8	32	34	36	32
9	33	35	35	33
Effect of pH on composting
Days	pH
0	6.8
1	6.7
2	6.23
3	7
4	7.1
5	7.4
6	7.43
7	7.69
8	7.73
9	7.8
Effect of C/N ratio during the composting process
Days	C/N ratio
1	13.84536082
2
3	11.95219384
4
5	17.39487179
6
7	4.15917226
8
9	2.354676468
Evolution of volume reduction organic strength reduction and mineralisation
Days	Volume (m3)	Vs(%)
0	0.012	82.11
1	0.0118	87.15
2	0.0112	85.84
3	0.008	79.24
4	0.00775	72.07
5	0.0075	74.03
6	0.005	71.7
7	0.004	70.77
8	0.003	44.06
9	0.003	40.82
VMCW at Initial and Final stage of composting
Total Solids		Volatile Solids		Moisture		Ash
Initial	Final	Initial	Final	Initial	Final	Initial	Final
19.78	81.63	82.11	40.82	80.22	18.37	17.89	59.18
CHN Concentration at Initial and Final Stage of Composting
Carbon		Hydrogen		Nitrogen
Initial	Final	Initial	Final	Initial	Final
53.72	24.34	6.94	8.81	3.88	10.34
Linear Relation between a) VS and Volume reduction
Volume reduction (%)	Volatile Solids(%)
0	82.11
5.18	87.15
6.22	85.84
18.66	79.24
20	72.07
56.26	74.03
72.91	44.06
75.31	40.82
76.95	39
Linear relation between VS and CEV
Experimental Volatile Solids	Emprical formulae based CEV
40.82	13.58
70.77	26.06
74.03	30.08
79.24	30.16
82.11	38.18
Microbial growth rate of composting process
Days	CFU/10^-6
0	0
1	2.833
2	2.918
3	3.47261
4	3.47261
5	3.252367
6	3.0874
7	2.9885
8	1.90525
9	0.8318
Determination of bio-kinetic constants
1/s	1/r
0.012987013	0.308641975
0.01323802	0.684931507
0.013642565	0.446428571
0.013869626	0.833333333
0.014130281	1.075268817
